# Supplementary material for: Quantitative lung morphology: semi-automated measurement of mean linear intercept
Source: BMC Pulm Med. 2019 Nov 9;19:206. doi: 10.1186/s12890-019-0915-6 (PMC6842138; doi:10.1186/s12890-019-0915-6)
Supplement: Supplementary file 3 — Macro which binarizes the images and isolates vertical chords. (TXT 1 kb) [file 12890_2019_915_MOESM3_ESM.txt]

/*
Quantitative Lung Morphology:
Semi-automated Measurement of Mean Linear Intercept
 
George Crowley1; Sophia Kwon, DO, MPH1; Erin J. Caraher, BS, MS1; Syed Hissam Haider, MD1, 2; Rachel Lam, BS1; Prag Batra, BS3; Daniel Melles4; Mengling Liu, PhD5,6; and Anna Nolan*, MD, MS1, 2, 5
*/

run("8-bit");
setAutoThreshold("Huang");
//run("Threshold...");
setOption("BlackBackground", false);
run("Convert to Mask");
run("Add Image...", "image=[vertical.tif] x=0 y=0 opacity=50");
run("Flatten");
run("Color Threshold...");
// Color Thresholder 2.0.0-rc-67/1.52c
// Autogenerated macro, single images only!
min=newArray(3);
max=newArray(3);
filter=newArray(3);
a=getTitle();
run("HSB Stack");
run("Convert Stack to Images");
selectWindow("Hue");
rename("0");
selectWindow("Saturation");
rename("1");
selectWindow("Brightness");
rename("2");
min[0]=120;
max[0]=140;
filter[0]="pass";
min[1]=0;
max[1]=255;
filter[1]="pass";
min[2]=140;
max[2]=255;
filter[2]="pass";
for (i=0;i<3;i++){
  selectWindow(""+i);
  setThreshold(min[i], max[i]);
  run("Convert to Mask");
  if (filter[i]=="stop")  run("Invert");
}
imageCalculator("AND create", "0","1");
imageCalculator("AND create", "Result of 0","2");
for (i=0;i<3;i++){
  selectWindow(""+i);
  close();
}
selectWindow("Result of 0");
close();
selectWindow("Result of Result of 0");
rename(a);
// Colour Thresholding-------------
