# Supplementary material for: Quantitative lung morphology: semi-automated measurement of mean linear intercept
Source: BMC Pulm Med. 2019 Nov 9;19:206. doi: 10.1186/s12890-019-0915-6 (PMC6842138; doi:10.1186/s12890-019-0915-6)
Supplement: Supplementary file 4 — Macro which measures chords (This can measure horizontal or vertical chords). (TXT 413 bytes) [file 12890_2019_915_MOESM4_ESM.txt]

/*
Quantitative Lung Morphology:
Semi-automated Measurement of Mean Linear Intercept
 
George Crowley1; Sophia Kwon, DO, MPH1; Erin J. Caraher, BS, MS1; Syed Hissam Haider, MD1, 2; Rachel Lam, BS1; Prag Batra, BS3; Daniel Melles4; Mengling Liu, PhD5,6; and Anna Nolan*, MD, MS1, 2, 5
*/

run("Set Measurements...", "bounding limit display redirect=None decimal=2");
run("Analyze Particles...", "display exclude");
